# Supplementary material for: A framework for identifying cost efficiencies in malaria routine data quality audits: methodology and application in Zambia
Source: Malar J. 2026 Apr 21;25:228. doi: 10.1186/s12936-026-05900-5 (PMC13218064; doi:10.1186/s12936-026-05900-5)
Supplement: Supplementary file 1 — Supplementary Material 1. [file 12936_2026_5900_MOESM1_ESM.xlsx]

## Sheet: Result tables
	Variable	N	Mean	p50	Min	Max																A	CHAZ
																						B	GF
	district	9	10	8	3	17																C	MACEPA
	hcfa	9	132	160	42	173																D	PAMO
	hfcaperdis	9	14	14	10	23												Value input	Projected
	total_cost~l	9	665690	697307	488011	862069					district	41.9476	99.6467	0.42	0.702	-275.173	359.068	12	503.372
	total_cost~a	9	5705	4546	4291	11619					hfcaperdis	-31.979	79.2348	-0.4	0.714	-284.139	220.181	16	-511.663
	plan_cost	9	35655	21486	19820	79021					orientation_virtual	3365.58	1136.26	2.96	0.059	-250.511	6981.67	0	0
	orientatio~t	9	84646	69215	1541	169435													0
	audit_cost	9	409238	459248	279605	476488					meetings_place								0
	feedback_c~t	9	135119	149735	78445	184405					Single province	-7291.72	970.26	-7.52	0.005	-10379.5	-4203.92	1	-7291.72
	plan_cost_~a	9	325	188	119	970					Multi provinces	-7782.68	1359.32	-5.73	0.011	-12108.6	-3456.71		0
	orientatio~a	9	700	551	19	1899													0
	audit_cost~a	9	3564	2860	2180	6737					_cons	11941.2	1438.46	8.3	0.004	7363.35	16519	1	11941.2
	feedback_c~a	9	1110	1004	638	2013												Total	4641.16
	personnel_~a	9	3567	2864	2545	7503
	supplies_h~a	9	56	34	22	247
	transport_~a	9	1527	1226	885	2908
	accom_hcfa	9	549	500	390	962
	personnel	9	412579	412295	291971	550457				Cost by programs		Total costs	District	Cost per district	HFCA	Cost per HFCA
	personnel_~v	9	337698	352104	200011	470759				1	North Western	19221	3	6407	42	458
	personnel_~g	9	50837	48123	21070	83654				2	Western & Central	23757	8	2970	80	297
	personnel_hf	8	19831	16510	8003	41500				3	Southern & Central	30976	17	1822	173	179
	personnel_~r	4	14437	13316	3174	27943				4	Western	33953	16	2122	160	212
	transport	9	179113	180120	122133	287978				5	Eastern Main	24015	8	3002	123	195
	transport_~v	9	147646	143800	87030	274192				6	Eastern Preelim	27464	7	3923	162	170
	transport_~g	8	35400	40000	4075	96000				7	Luapula	28224	12	2352	167	169
	Variable	N	Mean	p50	Min	Max				8	Muchinga	19423	8	2428	114	170
	total_~l_usd	9	26219	27464	19221	33953				9	Northern	28935	12	2411	168	172
	total_~a_usd	9	225	179	169	458
	plan_c~t_usd	9	1404	846	781	3112						Cost per HFCA	Personnel	Transport	Accom	Sup/Equip
	orient~t_usd	9	3334	2726	61	6673				1	North Western	458	296	115	38	10	0.646288	0.251092	0.0829694	0.0218341	224.667	140.333	60.2222	21.6667	2.44444
	audit_~t_usd	9	16159	18113	11012	18767				2	Western & Central	297	197	83	15	1	0.6633	0.279461	0.0505051	0.003367		0.624629	0.268051	0.0964392	0.0108803
	feedba~t_usd	9	5322	5897	3090	7263				3	Southern & Central	179	125	35	16	3	0.698324	0.195531	0.0893855	0.0167598
	plan_c~a_usd	9	13	7	5	38				4	Western	212	117	71	21	3	0.551887	0.334906	0.0990566	0.0141509
	orient~a_usd	9	28	22	1	75				5	Eastern Main	195	113	58	24	1	0.579487	0.297436	0.123077	0.00512821
audit per HFCA	audit_~a_usd	9	141	113	87	265				6	Eastern Preelim	170	100	48	20	1	0.588235	0.282353	0.117647	0.00588235
feedback per HFCA	feedba~a_usd	9	44	40	25	79				7	Luapula	169	105	44	18	1	0.621302	0.260355	0.106509	0.00591716
	person~a_usd	9	140	113	100	296				8	Muchinga	170	101	44	25	1	0.594118	0.258824	0.147059	0.00588235
	transp~a_usd	9	60	48	35	115				9	Northern	172	109	44	18	1	0.633721	0.255814	0.104651	0.00581395
	accom_hfca~d	9	22	20	15	38						Planning	Orientation	Audit	Feedback
	supplies_h~d	9	2	1	1	10				1	North Western	38	75	265	79
total	person~l_usd	9	16250	16238	11499	21680				2	Western & Central	13	1	235	48
gov	person~v_usd	9	13300	13868	7878	18541				3	Southern & Central	18	36	87	38
prog	person~g_usd	9	2002	1895	830	3295				4	Western	18	42	114	39
hfca	person~f_usd	8	781	650	315	1635				5	Eastern Main	6	17	147	25
other	person~r_usd	4	569	524	125	1101				6	Eastern Preelim	5	16	113	36
	person~a_usd	9	140	113	100	296				7	Luapula	5	24	96	43
	p~v_usd_hfca	9	111	93	79	188				8	Muchinga	7	22	97	45
	p~g_usd_hfca	9	20	14	10	78				9	Northern	5	16	111	40
	p~f_usd_hfca	8	6	6	3	10
	p~r_usd_hfca	4	9	7	1	22
total	transp~t_usd	9	7054	7094	4810	11342
gov	transp~v_usd	9	5815	5664	3428	10799
prog	transp~g_usd	8	1394	1575	160	3781
	transp~a_usd	9	60	48	35	115
	t~v_usd_hfca	9	51	35	25	111
	t~g_usd_hfca	8	10	9	2	23
	Variable	N	Mean	p50	Min	Max
	audit_~a_usd	9	141	113	87	265
	a_pers_hfc~d	9	90	70	55	183
	a_trans_hf~d	9	43	32	16	83
	a_accom_hf~d	7	9	10	3	14
	a_sup_hfca~d	9	1	1	0	2
	feedba~a_usd	9	44	40	25	79
	f_pers_hfc~d	9	23	22	14	39
	f_trans_hf~d	8	13	14	4	22
	f_accom_hf~d	9	9	6	5	19
	f_sup_hfca~d	4	1	1	0	4
	a_pers_hfca	9	2272.44	1153.7	1393.15	4657.87
	a_sup_hfca	9	29.3796	16.9335	12.3457	57.4958
	a_trans_hfca	9	1092.62	648.136	416.842	2108.9
	a_accom_hfca	7	225.752	104.541	82.2367	357.895
	financ~t_usd	9	24395	26362	17379	30847
	financ~a_usd	9	208	167	152	414

## Sheet: Zambia inflation
Country	Subject Descriptor	Units	Scale	Country/Series-specific Notes	2010	2011	2012	2013	2014	2015	2016	2017	2018	2019	2020	2021	2022	2023	2024	Estimates Start After
Zambia	Inflation, average consumer prices	Index	Units	Source: National Statistics Office Latest actual data: 2022 Harmonized prices: No Base year: 2010. The CPI level data is provided by the authorities Primary domestic currency: Zambian kwacha Data last updated: 09/2024	105.956	115.13	122.7	131.263	141.515	155.818	183.662	195.742	210.412	229.666	265.798	324.329	359.983	399.166	457.273	2022
International Monetary Fund, World Economic Outlook Database, October 2024
https://www.imf.org/en/Publications/SPROLLS/world-economic-outlook-databases#sort=%40imfdate%20descending

## Sheet: 2014 vs 2024 - Average across
					exchange rate	25.39
TABLE 1: Cost summaries (Data for one district with 13 HFCA)
		2024 Analysis		2014 Analysis
		2024 ZMW	2024 USD	2024 ZMW	2024 USD
Audit
	Total	127760	5031.88	#REF!	#REF!
	Personnel	93026.5	3663.9	#REF!	#REF!
	Transportation	11926.6	469.735	#REF!	#REF!
	Accommodation/Meals	22400	882.237	#REF!	#REF!
	Supplies/Equipment	406.443	16.008	#REF!	#REF!
Feedback/Review meeting
	Total	45913.7	1808.34	#REF!	#REF!
	Personnel	29251.3	1152.08	#REF!	#REF!
	Transportation	3563.29	140.342	#REF!	#REF!
	Accommodation/Meals	12874.8	507.081	#REF!	#REF!
	Supplies/Equipment	224.333	8.8355	#REF!	#REF!
TABLE 2: Costs for audit
AUDIT		2024 Analysis: 1 district, 13 HFCA			2014 Analysis: 1 district, 13 HFCA
	2024 Details	Days per individual	# of individuals or quantity	unit price (per day) in 2024 ZMW	Days per individual	# of individuals or quantity	unit price (per day) in 2024 ZMW	2014 Details
Personnel				93026.5			#REF!
Allowances	Program staff	13	1	686	#REF!	#REF!	#REF!	MACEPA staff M&IE
	Program driver	10	1	550
	GRZ district	6	4	100	#REF!	#REF!	#REF!	DHO staff data audit allowance
	GRZ provincial	9	2	963
	GRZ provincial driver	10	1	732
	GRZ national	13	1	1070
	GRZ national driver	11	1	740
	GRZ external auditor	8	1	1054
	CHW	1	18	100
	Other program staff	9	1	900
	Other program driver	10	1	550
Salary	Program staff	3.375	1	854	#REF!	#REF!	#REF!	MACEPA technical
					#REF!	#REF!	#REF!	MACEPA driver
	GRZ staff	2	1	458	#REF!	#REF!	#REF!	District Surveillance Officer
					#REF!	#REF!	#REF!	District Health Information Officer
	Other program staff	2.25	1	833
Transportation				11926.6			#REF!
	Fuel+transport refund+hired cars/boats (unit price = average cost for 1 district, 13 HFCA)	1	1	11926.6	#REF!	#REF!	1640.32	MACEPA vehicle (annualized car cost+insurance+maintenance+tax licence)
Accomodation				22400			#REF!
	Accomodation (average days across 9 programs)	14	2	800	9	2	#REF!	MACEPA staff accomodation
Supplies/Equipment				406.443			#REF!
	Average cost for 1 district 13 HFCA	1	1	406.443	1	1	#REF!
TABLE 3: Costs for Feedback meeting
FEEDBACK		2024 Analysis: 2 districts			2014 Analysis: 2 districts
	2024 Details	Days per individual	# of individuals or quantity	unit price (per day) in 2024 ZMW	Days per individual	# of individuals or quantity	unit price (per day) in 2024 ZMW	2014 Details
Personnel				29251.3			#REF!
Allowances	Program staff	3	1	628.125	2	1	#REF!	MACEPA staff M&IE
	Program driver	2	1	550
	GRZ district	2	1	100	1	18	#REF!	DCMO staff lunch allowance
	GRZ provincial	2.66667	1	963	2	48	#REF!	DSA Livingstone HF staff
	GRZ provincial driver	2.66667	1	732	2	2	2585.02	DSA Livingstone PMO staff
	GRZ national	3.16667	1	1070	2	2	1454.07	DSA Livingstone PMO driver
	GRZ national driver	3.16667	1	740	2	9	1615.63	DSA Zimba HF staff
	GRZ external auditor	2.83333	3	1054	2	1	1938.76	DSA Zimba PMO staff
	CHW				2	1	1034.01	DSA Zimba PMO driver															2014 Analysis			2024 Analysis
	Other program staff	2	1	650																	Allowances		2014 ZMW	2024 ZMW		2024 ZMW
	Other program driver	2	1	550																		DHO staff data audit allowance	#REF!	#REF!
Salary	Program staff	2	1	833	2	1	3632.67	MACEPA technical														MACEPA staff M&IE	#REF!	#REF!		625
					2	1	1010.39	MACEPA driver														DSA Livingstone HF staff	#REF!	#REF!
	GRZ staff	2	1	458	2	3	2242.01	PMO staff														DSA Livingstone PMO staff	#REF!	#REF!		910	Gov staff out-state
					2	57	697.283	HF staff														DSA Livingstone PMO driver	#REF!	#REF!
	Other program staff	2.25	1	833	2	3	671.167	PMO driver														DSA Zimba HF staff	#REF!	#REF!
																						DSA Zimba PMO staff	#REF!	#REF!		100	Gov staff in-state
Transportation				3563.29			#REF!															DSA Zimba PMO driver	#REF!	#REF!		560	Gov staff driver
	Fuel+transport refund+hired cars/boats (unit price = averge cost for 2 districts)	1	1	3563.29	1	1	#REF!	Sum of transport, fuel refund and vehicles														DCMO staff lunch allowance	#REF!	#REF!		50	CHW
																										550	MACEPA//CHAZ driver
Accomodation				12874.8			#REF!
	Venue hire	2	1	3312.5	1	3	#REF!	venue
	Refreshment	2	8	177.857	1	100	#REF!	Tea break
	Meal	2	2	300
	Accomodation for program staff	2.85714	1	771.429	2	1	#REF!
																					Salaried staff
Supplies/Equipment				224.333			#REF!															District Surveillance Officer	#REF!	#REF!
	Average cost for 2 districts	1	1	224.333	1	1	#REF!															District Health Information Officer	#REF!	#REF!
																						MACEPA technical	#REF!	#REF!		833
																						MACEPA driver	#REF!	#REF!
																						PMO staff	#REF!	#REF!		458
																						HF staff	#REF!	#REF!
																						PMO driver	#REF!	#REF!

## Sheet: 2024 Unit costs
		0.630606	0.26043	0.0983096	0.0106541
		160.611	137.765	12892.7	11393	0.757845	0.11643	0.0971447	0.0285804	0.665927	0.280614	0.0499974	0.00346136	0.722858	0.178427	0.0817885	0.0169263	0.547233	0.356532	0.0811494	0.0150854	0.577767	0.295407	0.121167	0.0056582	0.598426	0.289534	0.10402	0.00801946	0.593208	0.295224	0.103997	0.00757067	0.590854	0.259091	0.144996	0.00505918	0.621334	0.272614	0.100526	0.00552562
exchange rate	25.39	307.223	272.003	29653.6	28873	232.636	35.7405	29.8205	8.77332	204.588	86.2111	15.3604	1.06341	116.099	28.6573	13.1361	2.71855	100.761	65.6478	14.9419	2.77765	112.804	57.6759	23.657	1.10472	99.7817	48.277	17.3442	1.33716	105.334	52.422	18.4664	1.3443	100.872	44.2328	24.7542	0.863719	109.401	48.0002	17.7001	0.972918
		205.031	189.729	24937.8	23292.6	306.97	271.262	12892.7	11393	307.223	272.003	24577.9	21760.2	160.611	137.765	27785.7	23833.3	184.128	168.487	29460.6	26957.9	195.242	188.896	24014.8	23234.1	166.74	161.921	27011.9	26231.3	177.567	172.892	29653.6	28873	170.723	163.3	19462.4	18616.2	176.074	171.037	29580.4	28734.2
		5205.74	4817.22	633170	591399	7793.97	6887.35	327347	289269	7800.4	6906.15	624032	552492	4077.91	3497.85	705478	605127	4675.02	4277.88	748003	684461	4957.2	4796.06	609735	589915	4233.53	4111.19	685832	666012	4508.42	4389.74	752906	733086	4334.66	4146.18	494151	472665	4470.52	4342.62	751047	729561
PLANNING		Average across 9 programs		31120.2	0	A 2022	30.0831	32080	0	B 2024	13.1203	26650	0	C 2022	14.1624	62208	0	D 2022	13.9602	56712	0	E 2024	6.34652	19820	0	F 2024	4.81866	19820	0	G 2024	4.67438	19820	0	H 2024	7.42315	21486	0	I 2024	5.03713	21486	0
		district	10.1111	HFCA	132.111	district	3	HFCA	42	district	8	HFCA	80	district	17	HFCA	173	district	16	HFCA	160	district	8	HFCA	123	district	7	HFCA	162	district	12	HFCA	167	district	8	HFCA	114	district	12	HFCA	168
		days	persons	unit price (per day)	person per 1 district 13 HFCA	days	persons	unit price (per day)	Note	days	persons	unit price (per day)	Note	days	persons	unit price (per day)	Note	days	persons	unit price (per day)	Note	days	persons	unit price (per day)	Note	days	persons	unit price (per day)	Note	days	persons	unit price (per day)	Note	days	persons	unit price (per day)	Note	days	persons	unit price (per day)	Note
Staff time	Program staff	2.55556	2.66667	842.333	1	5	4	917		2	2	833		3	3	833		3	3	833		2	2	833		2	2	833		2	2	833		2	3	833		2	3	833
	GRZ staff	2.33333	21.3333	458	3	3	10	458		2	20	458		3	38	458		3	34	458		2	18	458		2	18	458		2	18	458		2	18	458		2	18	458
	Other program staff	2.66667	1.66667	833	1					2	3	833		3	1	833		3	1	833
	GRZ staff per district		2.25167				3.33333				2.5				2.23529				2.125				2.25				2.57143				1.5				2.25				1.5
									32080				26650				62208				56712				19820				19820				19820				21486				21486
																	5205.74
ORIENTATION		Average across 9 programs		73959.2	73528.9	A 2022	51.109	54501.6	54501.6	B 2024	0.861067	1749	0	C 2022	29.8775	131236	130403	D 2022	32.865	133511	132220	E 2024	16.5147	51575	51575	F 2024	14.0281	57700	57700	G 2024	24.3601	103290	103290	H 2024	21.7156	62855	62855	I 2024	16.2266	69215	69215
		district	10.1111	HFCA	132.111	district	3	HFCA	42	district	8	HFCA	80	district	17	HFCA	173	district	16	HFCA	160	district	8	HFCA	123	district	7	HFCA	162	district	12	HFCA	167	district	8	HFCA	114	district	12	HFCA	168
		days	persons	unit price (per day)	person per 1 district 13 HFCA	days	persons	unit price (per day)	Note	days	persons	unit price (per day)	Note	days	persons	unit price (per day)	Note	days	persons	unit price (per day)	Note	days	persons	unit price (per day)	Note	days	persons	unit price (per day)	Note	days	persons	unit price (per day)	Note	days	persons	unit price (per day)	Note	days	persons	unit price (per day)	Note
Allowances	Program staff	2.875	3.375	628.125	1	2	4	650						4	4	625		4	4	625		3	3	625		2	3	625		2	3	625		3	3	625		3	3	625
	Program driver	3.33333	1	600	1	2	1	550						4	1	625		4	1	625
	GRZ district local	1.42857	3.14286	100	1									2	2	100		2	2	100		1	3	100		2	4	100		1	4	100		1	4	100		1	3	100
	GRZ far district	2.33333	14.3333	903.333	2	2	12	650
	GRZ external district driver	3	1.5	560	1													3	1	560
	GRZ district staff per district		1.06213				4				1				1.52941				0.125				1.25				0.571429				0.333333				0.5				0.25
	GRZ provincial	1.5	1.25	168.75	1	2	1	650						2	2	100	2 local province	2	2	100	2 provincial staff per province	1	1	100		2	1	100		1	1	100		1	1	100		1	1	100
	GRZ provincial driver	2.5	1.5	555	1	2	1	550						3	2	560
	GRZ national	2.33333	1.83333	1066.67	1	2	1	650														2	2	1150		3	2	1150		2	2	1150		3	2	1150		2	2	1150
	GRZ national driver	2.33333	1	753.333	1	2	1	550														2	1	800		3	1	770		2	1	800		3	1	800		2	1	800
	GRZ external auditor	2.28571	15.1429	1067.14	2									3	24	910	22 from district, 2 from another province	3	21	910		2	7	1150		2	12	1150		2	22	1150		2	9	1050		2	11	1150
	CHW
	Other program staff	2	1	650	1	2	1	650
	Other program driver	2	1	550	1	2	1	550
					42930.6				29100				0				82180				72310				28325				41560				61050				34325				37525
Salaried	Program staff	0.75	1.33333	833	1					0.25	2	833	1749	1	1	833	833	1	1	833	1291
	GRZ staff	0.625	4.5	458	1					0.25	8	458						1	1	458
	Other program staff	0.25	2	833	1					0.25	2	833
					430.333				0				1749				833				1291				0				0				0				0				0
Accommodation
	Venue hire	1.375	1.25	3312.5		2	3	1500	for 3 districts					2	1	6000		2	1	9000		1	1	2000		1	1	2000		1	1	2000		1	1	2000		1	1	2000
	Refreshment	1.16667	26.1667	183		2	23	150	for 3 districts													1	20	184		1	35	184		1	30	190		1	25	190		1	24	200
	Meal
	Accomodation	2.71429	3.57143	800										3	5	800		3	5	800		3	3	800		1	3	800		3	3	800		3	3	800		3	3	800
					15163.3				15900				0				24000				30000				12880				10840				14900				13950				14000
					cost per 1 dist 13 HFCA
Transport					1428.08
			vehicle	unit cost			vehicle	unit cost			vehicle	unit cost			vehicle	unit cost			vehicle	unit cost			vehicle	unit cost			vehicle	unit cost			vehicle	unit cost			vehicle	unit cost			vehicle	unit cost
	Program fuel+fee		1.33333	1890.83			1	544							2	2559.18			1	2569.3
	GRZ national fuel+fee		1	8467.98			1	1747.86											1	6380			1	5720							1	11440			1	14080			1	11440
	GRZ provincial fuel+fee		1.5	3298.93			1	1747.86							2	4850
	Other program fuel+fee		1	1747.86			1	1747.86
			person	unit cost			person	unit cost			person	unit cost			person	unit cost			person	unit cost			person	unit cost			person	unit cost			person	unit cost			person	unit cost			person	unit cost
	GRZ local district transport refund		3.57143	128.571											2	200			2	200			4	100			5	100			4	100			4	100			4	100
	GRZ provincial transport refund		1.5	150											2	200	2 local provincial staff		2	200											1	100			1	100
	GRZ external auditor trans refund		15.5	539.545											22	337.273			19	1000			7	400			12	400			22	700							11	400
					14439.5				5787.57				0				23038.4				28749.3				8920				5300				27340				14580				16240
Supplies/Equipment					995.495				3714				0				1184.85				1160.61				1450				0				0				0				1450
	Projector hire	2	3	500		2	3	500	for 3 districts
	Stationary	1	1.4	936.691		1	3	238	for 3 districts					1	1	772.727		1	1	772.727		1	1	1450														1	1	1450
	PPE	1	1	400										1	1	412.121		1	1	387.879
																					10				15.375				23.1429				13.9167				14.25				14
AUDIT		Average across 9 programs		403815	398531	A 2022	170.201	181499	179291	B 2024	244.744	497123	491292	C 2022	86.225	378741	344763	D 2022	108.169	439424	433885	E 2024	147.262	459895	459895	F 2024	112.073	460977	460977	G 2024	105.042	445391	445391	H 2024	96.6001	279605	279605	I 2024	115.269	491681	491681
		district	10.1111	HFCA	132.111	district	3	HFCA	42	district	8	HFCA	80	district	17	HFCA	173	district	16	HFCA	160	district	8	HFCA	123	district	7	HFCA	162	district	12	HFCA	167	district	8	HFCA	114	district	12	HFCA	168
		days	persons	unit price (per day)	person per 1 district 13 HFCA	days	persons	unit price (per day)	Note	days	persons	unit price (per day)	Note	days	persons	unit price (per day)	Note	days	persons	unit price (per day)	Note	days	persons	unit price (per day)	Note	days	persons	unit price (per day)	Note	days	persons	unit price (per day)	Note	days	persons	unit price (per day)	Note	days	persons	unit price (per day)	Note
Allowances	Program staff	13.2222	2.44444	686.111	1	10	4	650		8	1	1150	B only go to audit at 1 province	8	1	625		8	1	625		17	3	625		17	3	625		17	3	625		17	3	625		17	3	625
	Program driver	10	1	550	1	10	1	550
	GRZ district local	6.375	50.125	168.75	6	10	14	650	3 HFCA/auditor					6	68	100		6	64	100	4 officers/district*16 district	6	48	100	8 districts	5	55	100	7 districts, include 7 drivers	6	48	100	36 local DHO, 12 drivers	6	20	100		6	84	100
	GRZ far district	2	11	1050	2																	2	12	1050										2	6	1050		2	15	1050
	GRZ far district driver	4	5	450	1																	6	8	100	8 drivers for 48 district staff above									2	2	800
	GRZ provincial	11.1429	2.71429	995.714	1					8	4	1050	Western 2 pax, Central 2 pax	7	5	910		7	2	810		14	2	1050						14	2	1050	PHO	14	2	1050	PHO	14	2	1050
	GRZ provincial driver	10.75	2	686.25	1	10	2	550						7	4	560		7	2	530		14	2	770		6	2	770		14	1	770	PHO driver	14	1	770	PHO driver	14	2	770
	GRZ national	10.625	3.625	1031.79	1					8	16	1062.5	2 @ 1150, 14 @1050	7	2			7	1	810		14	2	1050	2 phases	7	2	1150		14	2	1050	national	14	2	1050	national	14	2	1050	national
	GRZ national driver	11.1429	2	770.625	1					8	8	773.75	7@770, 1@800 for Mongu	7	1							14	1	770	national/provincial driver for 2 phases	7	1	770	national driver	14	1	770	national driver	14	1	770	national driver	14	1	770	national driver
	GRZ external auditor	7.125	14.875	993.024	2					9	8	1062.5	1 @1150, 7@1050	7	25	817.143	depend of volume, some districts have 2 external auditors, regularly 1 per district. 2@910, 26@810	7	22	814.545	1@910, 21@810	7	8	1050		6	25	1050		7	14	1050	DHO External	7	5	1050	DHO External	7	12	1050
	CHW	1	194.875	100	20	1	126	50	3 pax/HFCA					1	205	50	1 CHW for population of 500	1	183	50		1	200	100		1	415	100		1	200	150	50 lunch +100 transport	1	80	150	50 lunch +100 transport	1	150	150
	Other program staff	9	1	900	1	10	1	650		8	1	1150
	Other program driver	10	1	550	1	10	1	550
	GRZ district local per district		4.44709				4.66667				0				4				4				6				7.85714				4				2.5				7
	GRZ far district per district		0.388889				0				0				0				0				1.5				0				0				0.75				1.25
	GRZ far district driver per district		0.138889				0				0				0				0				1				0				0				0.25				0
	GRZ provincial per province		1.61111				0				2				2.5				2				2				0				2				2				2
	GRZ provincial driver per province		1.55556				2				0				2				2				2				2				1				1				2
	GRZ external auditor per district		1.24541				0				1				1.47059				1.375				1				3.57143				1.16667				0.625				1
	CHW per HFCA		1.36763				3				0				1.18497				1.14375				1.62602				2.56173				1.1976				0.701754				0.892857
					249208				151800				314020				246580				202420				260615				289105				273935				188785				315615
Salaried	Program staff	2.875	2	854	1	1	1	917	2208	3.5	1	833	5831	2	5	833	33978	5	1	833	5539
	GRZ staff	2	10	458	1	1	1	458						2	28	458		3	1	458
	Other program staff	2.25	1	833	1	1	1	833		3.5	1	833
					5284				2208				5831				33978				5539				0				0				0				0				0
Accommodation					24622.2				0				0				11200				11200				38400				38400				40800				40800				40800
	Accomodation for program staff	13.8571	2.71429	800										7	2	800		7	2	800		16	3	800		16	3	800		17	3	800		17	3	800		17	3	800
					cost per 1 dist 13 HFCA
Transport					11926.6
			vehicle	unit cost			vehicle	unit cost	26537.9		vehicle	unit cost	162312		vehicle	unit cost	77208.3		vehicle	unit cost	172666		vehicle	unit cost	124480		vehicle	unit cost	95572		vehicle	unit cost	116556		vehicle	unit cost	47520		vehicle	unit cost	73766
	Program fuel+fee		1	17319.3			1	2120							1	1752.65			1	2723.66			1	40000			1	40000
	GRZ national fuel+fee		1.77778	10018.9			1	8139.29			8	13107			1	15091.1			1	9172.35			1	14080			1	7700			1	7040			1	1760			1	14080
	GRZ provincial fuel+fee		1.875	10100.3			1	8139.29							4	15091.1			2	9172.35			2	28160			2	1760			1	14080			1	1760			2	2640
	GRZ district fuel+fee		14.5714	4649.48							8	7182							15	9172.35			8	1760			7	6336			12	4928			25	1760			27	1408
	Other program fuel+fee		1	8139.29			1	8139.29
	Water transport		2.66667	9858.33															4	1085											3	12100							1	16390
	Special transport (ox cart)		1	500															1	500
		days	person	unit cost		days	person	unit cost	0	days	person	unit cost	12800	days	person	unit cost	0	days	person	unit cost	38400	days	person	unit cost	34400	days	person	unit cost	35900	days	person	unit cost	8400	days	person	unit cost	0	days	person	unit cost	58800
	GRZ local district transport refund	5.75	62.75	100														6	64	100		6	48	100		5	55	100										6	84	100
	GRZ provincial transport refund
	GRZ external auditor trans refund	3.2	12.6	580						1	8	1600										1	8	700		1	21	400		6	14	100						7	12	100
					120591				26537.9				175112				77208.3				211066				158880				131472				124956				47520				132566
Supplies/Equipment				4109.59	406.443			952.697				2160				9774.28				9199.32				2000				2000				5700				2500				2700
FEEDBACK		Average across 9 programs		124276	119339	A 2022	55.5773	59266.6	55476.6	B 2024	48.4984	98510	61200	C 2022	30.3459	133294	129962	D 2022	29.1346	118356	118356	E 2024	25.1187	78445	78445	F 2024	35.8202	147335	147335	G 2024	43.4904	184405	184405	H 2024	44.9842	130205	130205	I 2024	39.5415	168665	168665
		district	10.1111	HFCA	132.111	district	3	HFCA	42	district	8	HFCA	80	district	17	HFCA	173	district	16	HFCA	160	district	8	HFCA	123	district	7	HFCA	162	district	12	HFCA	167	district	8	HFCA	114	district	12	HFCA	168
		days	persons	unit price (per day)	Quantity for 2 districts	days	persons	unit price (per day)	Note	days	persons	unit price (per day)	Note	days	persons	unit price (per day)	Note	days	persons	unit price (per day)	Note	days	persons	unit price (per day)	Note	days	persons	unit price (per day)	Note	days	persons	unit price (per day)	Note	days	persons	unit price (per day)	Note	days	persons	unit price (per day)	Note
Allowances	Program staff	3.125	3.375	628.125	1	2	4	650						4	4	625		4	4	625		3	3	625		3	3	625		3	3	625		3	3	625		3	3	625
	Program driver	3	1	587.5	1	2	1	550						4	1	625
	GRZ district	2	5.5	168.75	2	2	14	650						2	2	100		2	2	100		2	5	100		2	5	100		2	5	100		2	5	100		2	6	100
	GRZ far district
	GRZ far district driver
	GRZ provincial	2.66667	6.66667	756.667	2									3	4	810		3	2	810
	GRZ provincial driver	2.66667	2	536.667	1	2	2	550						3	2	530		3	2	530
	GRZ national	3.14286	3.14286	1052.86	1									3	2	810		3	2	810		3	10	1150		3	2	1150		3	2	1150		4	2	1150		3	2	1150
	GRZ national driver	3.14286	1	718.571	1									3	1	530		3	1	530		3	1	800		3	1	770		3	1	800		4	1	800		3	1	800
	GRZ external auditor	2.85714	17.8571	1038.57	4					3	8	1250		3	20	810		3	19	810						3	14	1050		3	22	1150		3	9	1050		2	33	1150
	CHW
	Other program staff	2	1	650	1	2	1	650
	Other program driver	2	1	550	1	2	1	550
	GRZ district per district		0.865585				4.66667				0				0.117647				0.125				0.625				0.714286				0.416667				0.625				0.5
	GRZ provincial per province		0.444444				0				0				2				2				0				0				0				0				0
	GRZ provincial driver per province		0.555556				2				0				1				2				0				0				0				0				0
	GRZ external auditor per district		1.23026				0				1				1.17647				1.1875				0				2				1.83333				1.125				2.75
					60632.8				29100				30000				80850				71060				43525				59935				91825				47375				92025
Salaried	Program staff	2.33333	1.66667	833	1	3	1	833	3790	2	2	833	37310	2	2	833	3332
	GRZ staff	1.5	14.5	458	3	1	1	458		2	28	458
	Other program staff	1.5	3	833	1	1	1	833		2	5	833
					4936.89				3790				37310				3332				0				0				0				0				0				0
Accomodation
	Venue hire	1.875	1.25	3312.5	1	2	3	1500						2	1	6000		1	1	9000		2	1	2000		2	1	2000		2	1	2000		2	1	2000		2	1	2000
	Refreshment	2	30.1429	177.857	7	2	46	75		2	30	220										2	30	190		2	35	190		2	30	190		2	15	190		2	25	190
	Meal	2	30	300	6					2	30	300
	Accomodation	2.85714	3.57143	771.429	1									3	5	700		3	5	700		3	3	800		2	3	800		3	3	800		3	3	800		3	3	800
					21555.6				15900				31200				22500				19500				22600				22100				22600				16900				20700
Transport					cost per 1 dist 13 HFCA								no trans cost for B in feedback meeting
					3563.29
			vehicle	unit cost			vehicle	unit cost	5787.57		vehicle	unit cost	0		vehicle	unit cost	13229.6		vehicle	unit cost	7472.21		vehicle	unit cost	5720		vehicle	unit cost	56000		vehicle	unit cost	54080		vehicle	unit cost	54080		vehicle	unit cost	47040
	Program fuel+fee		1.16667	24837.9			1	544							1	483.619											2	28000			1	40000			1	40000			1	40000
	GRZ national fuel+fee		1	6714.29			1	1747.86							1	2112			1	2220.16			1	5720							1	14080			1	14080			1	7040
	GRZ provincial fuel+fee		1.66667	3230.29			1	1747.86							2	5317			2	2626.03
	GRZ district fuel+fee
	Other program fuel+fee		1	1747.86			1	1747.86
	Water transport
	Special transport (ox cart)
		days	person	unit cost		days	person	unit cost	0	days	person	unit cost		days	person	unit cost	12400	days	person	unit cost	19400	days	person	unit cost	6600	days	person	unit cost	5800	days	person	unit cost	15900	days	person	unit cost	11850	days	person	unit cost	8900
	GRZ local district transport refund	2	4.28571	100										2	2	100		2	2	100		2	5	100		2	5	100		1	5	100		3	5	100		2	6	100
	GRZ provincial transport refund
	GRZ external auditor trans refund	1.42857	14.4286	621.429										3	20	200		2	19	500		1	8	700		1	12	400		1	22	700		1	9	1150		1	11	700
					36028.8				5787.57				0				25629.6				26872.2				12320				61800				69980				65930				55940
Supplies/Equipment
				1121.67	224.333			4689				0				982				924				0				3500				0				0				0

## Sheet: Optimized scenario
					Total HFCAs		exchange rate	25.39							Define scenarios							Increase # district reduce cost per HFCA, but increase # HFCA per district is even more cost-efficient
		Scenario	# province	1	36										# target HF per year							Considering ICER of B and C, with similar target # HFCA, increasing #HFCA per district is more cost-efficient than increasing number of districts.
			# district	2											reduce time, quantity							Comparing A & C: when budget decrease or the target # HFCA increase without budget increase, it's optimal to reduce the number of district and increase the number of HFCA per district.
			# HFCA/district	18					Economic cost	Financial cost					what activities can be removed when go digital							Considering ICER of D, E, we can be more cost saving when reduce the number of province, but F shows that if we need to increase the target number of audited province and HFCAs without affecting the budget (or even with smaller budget), we can decrease the number of district and increase the number of HFCA per district.
			HFCA volume (1=High, 2=Medium, 3=Low)	2				TOTAL COST	8898.21	7464.81
																# province	# district	# HFCA/district	Financial cost	Financial cost per HFCA	ICER (d cost/d HFCA)
				Default (average across 9 programs)			User input								A	2	5	13	20054.9	154.268
	Planning			days	persons	unit price (per day)	days	persons	unit price (per day)	Total in ZMW	Total in 2024 USD	Economic cost	Financial cost		B	2	5	14	20696.5	147.832	64.1591
		Staff time	Program staff	2.55556	2.66667	842.333				5740.35	226.087				C	1	10	14	20400.1	145.715	34.5193
			GRZ staff	2.33333	4.50335	458				4812.58	189.546				D	1	5	28	16553	118.236	-350.19
			Other program staff	2.66667	1.66667	833				3702.22	145.814				E	1	5	29	16879.6	116.411	-211.686
			GRZ district staff per district		2.25167
			GRZ provincial staff per province		0
						TOTAL				14255.1	561.447	561.447	0
															eRDQA	1	5	28	12654	90.3857	-740.087
	Orientation		Virtual	days	persons	unit price (per day)	days	persons	unit price (per day)	Total in ZMW	Total in 2024 USD	Economic cost	Financial cost		1st time eRDQA	1	5	28	15658.1	111.844	-439.673
		Staff time	Program staff	0.25	3.375	842.333				710.719	27.9921				30	1	5	6	9367.67	312.256
			GRZ district	0.25	2.12426	458				243.228	9.57967				32	1	4	8	8722.15	272.567	-322.755
			GRZ provincial	0.25	1	458				114.5	4.50965				33	1	3	11	8018.06	242.971	-449.869
			GRZ national	0.25	1	458				114.5	4.50965				32	1	2	16	7196.79	224.9	-1085.44
			Other program staff	0.25	1	833				208.25	8.20205				31	1	1	31	7458.12	240.584	-1909.55
			GRZ district staff per district		1.06213										32	1	1	32	7552.15	236.005	-907.758
			GRZ provincial staff per province		1
						TOTAL				1391.2	54.7931	54.7931	0
	Audit			days	persons	unit price (per day)	days	persons	unit price (per day)	Total in ZMW	Total in 2024 USD	Economic cost	Financial cost
	Personnel
		Allowances	Program staff	13.2222	2.44444	686.111	6.5	2	650	8450	332.808
			Program driver	10	1	550	6.5	1	550	3575	140.803
			GRZ district local	6.375	8.89418	168.75	4.5	8	100	3600	141.788
			GRZ far district	2	0.777778	1050		0		0	0
			GRZ far district driver	4	0.277778	450		0		0	0
			GRZ provincial	11.1429	1.61111	995.714	4.5	2	650	5850	230.406
			GRZ provincial driver	10.75	1.55556	686.25	4.5	1	550	2475	97.4793
			GRZ national	10.625	3.625	1031.79	6.5	2	650	8450	332.808
			GRZ national driver	11.1429	2	770.625	6.5	1	550	3575	140.803
			GRZ external auditor	7.125	2.49082	993.024	4.5	2	650	5850	230.406
			CHW	1	49.2347	100	1	72	100	7200	283.576
			Other program staff	9	1	900		0		0	0
			Other program driver	10	1	550		0		0	0
			GRZ district local per district		4.44709			4							Optimal scenario
			GRZ far district per district		0.388889										1 province, 5 districts, 28 HFCAs per district
			GRZ far district driver per district		0.138889										Catchment area: medium volume with population of 10000
			GRZ provincial per province		1.61111			2							Normal terrain, doesn't require extra travel time or special vehicles
			GRZ provincial driver per province		1.55556			1							Usually, 2-4 provincial staff (+1 provincial driver) and 1-2 national staff (+1 national driver) attend the whole program (audit, feedback, orientation) - not varying by # HFCA or district but depending more on volume of each HFCA
			GRZ national					2							1-2 external auditor per district, 2-4 local district staff per district
			GRZ external auditor per district		1.24541			2							It takes 1 day per HFCA for audit, 2 days for feedback meeting not depending on number of HFCA, district or volume
			CHW per HFCA		1.36763			2							At each HFCA, the audit team comprise of:
		Salary	Program staff	3.375	1	854				2882.25	113.519				1 local district auditors, 1 auditor either from external auditor/national/provincial/program
			GRZ staff	2	1	458				916	36.0772				Comparing costs of scenarios, the optimal audit team from national/provincial/program should include 3 program staff, 4 provincial staff and 2 national staff. This structure is used for the optimal scenario
			Other program staff	2.25	1	833		0		0	0
										52823.2	2080.47	2080.47	1930.88	Subtotal
	Transportation				vehicle	unit cost		vehicle	unit cost
			Program fuel+fee		1	17319.3		1	17319.3	17319.3	682.129
			GRZ national fuel+fee		1.77778	10018.9		1	10018.9	10018.9	394.599
			GRZ provincial fuel+fee		1.875	10100.3		1	10100.3	10100.3	397.808
			GRZ district fuel+fee		14.5714	4649.48		0		0	0
				days	person	unit cost	days	person	unit cost
			GRZ local district transport refund	5.75	62.75	100	4.5	8	100	3600	141.788
			GRZ external auditor trans refund	3.2	12.6	580	4.5	2	580	5220	205.593
										46258.5	1821.92	1821.92	1821.92	Subtotal
	Accomodation
			Accomodation (average days across 9 programs)	14	2	800	6.5	3	800	15600	614.415	614.415	614.415
	Supplies/Equipment
			Average costs per district	1	2	406.443				812.886	32.016	32.016	32.016
						TOTAL				115495	4548.82	4548.82	4399.23
	FEEDBACK			days	persons	unit price (per day)	days	persons	unit price (per day)	Total in ZMW	Total in 2024 USD	Economic cost	Financial cost
	Personnel
		Allowances	Program staff	3.125	3.375	628.125	2	2	650	2600	102.403
			Program driver	3	1	587.5	2	1	550	1100	43.3241
			GRZ district	2	1.73117	168.75	2	8	100	1600	63.0169
			GRZ provincial	2.66667	0.444444	756.667	2	2	100	400	15.7542
			GRZ provincial driver	2.66667	0.555556	536.667	2	1	100	200	7.87712
			GRZ national	3.14286	3.14286	1052.86	2	2	650	2600	102.403
			GRZ national driver	3.14286	1	718.571	2	1	550	1100	43.3241
			GRZ external auditor	2.85714	2.46051	1038.57	2	2	650	2600	102.403
			Other program staff	2	1	650		0		0	0
			Other program driver	2	1	550		0		0	0
			GRZ district per district		0.865585
			GRZ provincial per province		0.444444
			GRZ provincial driver per province		0.555556
			GRZ external auditor per district		1.23026
		Salary	Program staff	2.33333	1.66667	833				3239.44	127.587
			GRZ staff	1.5	14.5	458				9961.5	392.34
			Other program staff	1.5	3	833				3748.5	147.637
										29149.4	1148.07	1148.07	480.504	Subtotal
		Transportation
					vehicle	unit cost
			Program fuel+fee		1.16667	24837.9		1	24837.9	24837.9	978.257
			GRZ national fuel+fee		1	6714.29		1	6714.29	6714.29	264.446
			GRZ provincial fuel+fee		1.66667	3230.29		1	3230.29	3230.29	127.227
				days	person	unit cost
			GRZ local district transport refund	2	4.28571	100	2	8	100	1600	63.0169
			GRZ external auditor trans refund	1.42857	14.4286	621.429	2	2	621.429	2485.71	97.9013
										38868.2	1530.85	1530.85	1530.85	Subtotal
		Accomodation
			Venue hire	1.875	1.25	3312.5	2	1	3312.5	6625	260.929
			Refreshment	2	30.1429	177.857	2	16	177.857	5691.43	224.16
			Meal	2	30	300	2	16	300	9600	378.102
			Accomodation for program staff	2.85714	3.57143	771.429	2	3	771.429	4628.57	182.299
										26545	1045.49	1045.49	1045.49	Subtotal
		Supplies/Equipment
			Average cost per district	1	2	110.934				221.868	8.73841	8.73841	8.73841
						TOTAL				94784.5	3733.14	3733.14	3065.58

## Sheet: eRDQA
							exchange rate	25.39								TOT training at provincial level:
		Scenario	# province	1												District program staff: 2 local district per district, 2 external auditors per district
			# district	5						1st time	further					Provincial staff: 1
			# HFCA/district	28					Economic cost	Financial cost						National staff: 2
			HFCA volume (1=High, 2=Medium, 3=Low)	2				TOTAL COST	17401.8	15658.1	12654					Program staff: 2
																2 days for the training, 1 extra day for program and national staff for travel
				Default (assumption)			User input
	Planning			days	persons	unit price (per day)	days	persons	unit price (per day)	Total in ZMW	Total in 2024 USD	Economic cost	Financial cost
		Staff time	Program staff	2.55556	2.66667	842.333				5740.35	226.087
			GRZ staff	2.33333	11.2584	458				12031.4	473.865					1	5	28	15658.1	111.844
			Other program staff	2.66667	1.66667	833				3702.22	145.814					1	5	6	8526	284.2
			GRZ district staff per district		2.25167											1	4	8	8253	257.906	257.906
			GRZ provincial staff per province		0											1	3	11	8018	242.97	242.97
						TOTAL				21474	845.766	845.766	0			1	2	16	7860	245.625	245.625
																1	1	31	8485	273.71	273.71
	TOT training at provincial level		In person	days	persons	unit price (per day)	days	persons	unit price (per day)	Total in ZMW	Total in 2024 USD	Economic cost	Financial cost			1	2	18	8176	227.111	227.111
		Allowance	Program staff	3	2	650				3900	153.604
			Program driver	3	1	550				1650	64.9862
			GRZ local district	2	10	100				2000	78.7712
			GRZ provincial	2	1	650				1300	51.2013
			GRZ provincial driver	2	1	550				1100	43.3241
			GRZ national	3	2	650				3900	153.604
			GRZ national driver	3	1	550				1650	64.9862
			GRZ external auditor	2	10	650				13000	512.013
			GRZ local district staff per district		2
			GRZ provincial staff per province		1
			GRZ national		2
			GRZ external auditor per district		2
		Salaried	Program staff	0.75	1.33333	833				833	32.8082
			GRZ staff	0.625	4.5	458				1288.12	50.7336
		Accommodation
			Venue hire	2	1	3312.5				6625	260.929
			Refreshment	2	25	183				9150	360.378
			Meal
			Accomodation	3	3	800				7200	283.576
		Transport
			Program fuel+fee		1	1890.83				1890.83	74.4714
			GRZ national fuel+fee		1	8467.98				8467.98	333.516
			GRZ provincial fuel+fee		1	3298.93				3298.93	129.93
			GRZ local district transport refund		10	128.571				1285.71	50.6386
			GRZ provincial transport refund		1	150				150	5.90784
			GRZ external auditor trans refund		10	539.545				5395.45	212.503
		Supplies/Equipment
			Projector hire	2	3	500				3000	118.157
			Stationary	1	1.4	936.691				1311.37	51.649
						TOTAL				78396.4	3087.69	3087.69	3004.15
	Audit			days	persons	unit price (per day)	days	persons	unit price (per day)	Total in ZMW	Total in 2024 USD	Economic cost	Financial cost		Program staff will still go to HFCA
	Personnel														Assumption 50% less time, half day per HFCA
		Allowances	Program staff	5.5	2	650				7150	281.607				At each HFCA, audit team includes 1 local district auditors, 1 auditor either from national/provincial/program, 2 CHW per HFCA will participate
			Program driver	5.5	1	550				3025	119.141				External auditor get communication allowance of 993/day, 1 external auditor per district
			GRZ district local	3.5	20	100				7000	275.699				One day, at one district, 2 HFCA audited one AM, one PM
			GRZ far district		0					0	0				Provincial staff: 1
			GRZ far district driver		0					0	0				National staff: 2
			GRZ provincial	3.5	2	650				4550	179.204				Program staff: 2
			GRZ provincial driver	3.5	1	550				1925	75.8173
			GRZ national	5.5	2	650				7150	281.607					Team	5	6	7
			GRZ national driver	5.5	1	550				3025	119.141						14	11.7	10
			GRZ external auditor	3.5	14	650				31850	1254.43						10802	10925
			CHW	1	280	100				28000	1102.8
			GRZ district local per district		4											Local district	3	2	4
			GRZ far district per district														10903	11359	10674
			GRZ far district driver per district
			GRZ provincial per province		2
			GRZ provincial driver per province		1
			GRZ national		2
			GRZ external auditor per district		1
			CHW per HFCA		2
		Salary	Program staff	3.375	1	833				2811.38	110.728
			GRZ staff	2	1	458				916	36.0772
										97402.4	3836.25	3836.25	3689.44	Subtotal
	Transportation				vehicle	unit cost
			Program fuel+fee		1	17319.3				17319.3	682.129
			GRZ national fuel+fee		1	10018.9				10018.9	394.599
			GRZ provincial fuel+fee		1	10100.3				10100.3	397.808
				days	person	unit cost
			GRZ local district transport refund	3.5	20	100				7000	275.699
			GRZ external auditor trans refund	3.5	14	580				28420	1119.34
										72858.5	2869.57	2869.57	2869.57	Subtotal
	Accomodation
			Accomodation (average days across 9 programs)	5.5	3	800				13200	519.89	519.89	519.89
	Supplies/Equipment
			Average cost per district	1	5	406.443				2032.21	80.0399	80.0399	80.0399
						TOTAL				185493	7305.75	7305.75	7158.95
	FEEDBACK			days	persons	unit price (per day)	days	persons	unit price (per day)	Total in ZMW	Total in 2024 USD	Economic cost	Financial cost
	Personnel
		Allowances	Program staff	2	2	650				2600	102.403
			Program driver	2	1	550				1100	43.3241
			GRZ district	2	20	100				4000	157.542
			GRZ provincial	2	2	650				2600	102.403
			GRZ provincial driver	2	1	550				1100	43.3241
			GRZ national	2	2	650				2600	102.403
			GRZ national driver	2	1	550				1100	43.3241
			GRZ external auditor	2	14	650				18200	716.818
			GRZ district per district
			GRZ provincial per province
			GRZ provincial driver per province
			GRZ external auditor per district
		Salary	Program staff	2.33333	1.66667	833				3239.44	127.587
			GRZ staff	1.5	14.5	458				9961.5	392.34
			Other program staff	1.5	3	833				3748.5	147.637
										50249.4	1979.1	1979.1	1311.54
		Transportation
					vehicle	unit cost
			Program fuel+fee		1	24837.9				24837.9	978.257
			GRZ national fuel+fee		1	6714.29				6714.29	264.446
			GRZ provincial fuel+fee		1	3230.29				3230.29	127.227
				days	person	unit cost
			GRZ local district transport refund	2	20	100				4000	157.542
			GRZ external auditor trans refund	2	14	621.429				17400	685.309
										56182.5	2212.78	2212.78	2212.78
		Accomodation
			Venue hire	2	1	3312.5				6625	260.929
			Refreshment	2	40	177.857				14228.6	560.401
			Meal	2	40	300				24000	945.254
			Accomodation for program staff	2	3	771.429				4628.57	182.299
										49482.1	1948.88	1948.88	1948.88
		Supplies/Equipment
			Average cost per district	1	5	110.934				554.67	21.846	21.846	21.846
						TOTAL				156469	6162.61	6162.61	5495.05

## Sheet: All programs scenarios
	TOTAL						A				B				C				D				E				F				G				H				I
	Orientation	Audit	Feedback	Total			Orientation	Audit	Feedback	Total	Orientation	Audit	Feedback	Total	Orientation	Audit	Feedback	Total	Orientation	Audit	Feedback	Total	Orientation	Audit	Feedback	Total	Orientation	Audit	Feedback	Total	Orientation	Audit	Feedback	Total	Orientation	Audit	Feedback	Total	Orientation	Audit	Feedback	Total
	26063.8	141267	42302.2	209633		Current	2146.58	7061.46	2184.98	11393	0	19349.8	2410.4	21760.2	5136.01	13578.7	5118.61	23833.3	5207.56	17088.8	4661.53	26957.9	2031.31	18113.2	3089.6	23234.1	2272.55	18155.8	5802.88	26231.3	4068.14	17542	7262.94	28873.1	2475.58	11012.4	5128.24	18616.2	2726.07	19365.1	6643.01	28734.2
	0	90008.9	33444.1	123453	-0.4111	Optimized	0	3371.55	1021.65	4393.21	0	6701.54	2263.88	8965.42	0	9585.83	4324.4	13910.2	0	12247.3	4085.47	16332.7	0	11932.9	2535.64	14468.6	0	13210.5	4126.82	17337.3	0	13430.5	5624.26	19054.7	0	7835.57	4483.65	12319.2	0	11693.2	4978.34	16671.5
	22317.9	54268	33444.1	110030	-0.475131	1st eRDQA	1411.73	2212.58	1021.65	4645.96	1864.51	4313.49	2263.88	8441.89	2603.51	5854.54	4324.4	12782.5	3463.56	7055.25	4085.47	14604.3	2326.82	7865.65	2535.64	12728.1	1761.17	7858.9	4126.82	13746.9	3090.98	8145.33	5624.26	16860.6	2624.66	4223.41	4483.65	11331.7	3170.93	6738.87	4978.34	14888.1
	0	54268	33444.1	87712.2	-0.581593	eRDQA	0	2212.58	1021.65	3234.24	0	4313.49	2263.88	6577.37	0	5854.54	4324.4	10178.9	0	7055.25	4085.47	11140.7	0	7865.65	2535.64	10401.3	0	7858.9	4126.82	11985.7	0	8145.33	5624.26	13769.6	0	4223.41	4483.65	8707.07	0	6738.87	4978.34	11717.2
							District	HFs			District	HFs			District	HFs			District	HFs			District	HFs			District	HFs			District	HFs			District	HFs			District	HFs
	91	1189				Current	3	42			8	80			17	173			16	160			8	123			7	162			12	167			8	114			12	168
	45	1196				Optimized	2	42			4	80			8	176			8	160			4	124			3	162			6	168			4	116			6	168

## Sheet: A Scenarios
	A				Total HFCAs	42	exchange rate	25.39
		Scenario	# province	1	42	1									Financial costs
			# district/province	2		3									Orientation	Audit	Feedback	Total
			# HFCA/district	21		14								Current	2146.58	7061.46	2184.98	11393
			HFCA volume (1=High, 2=Medium, 3=Low)	2										Optimized	0	3371.55	1021.65	4393.21	-0.614395
														1st eRDQA	1411.73	2212.58	1021.65	4645.96	-0.59221
					Economic	Financial		Economic	Financial		Economic	Financial		eRDQA	0	2212.58	1021.65	3234.24	-0.716121
				TOTAL in USD	12892.7	11393		5842.08	4393.21		6094.84	4645.96
				TOTAL in ZMW	327347	289269		148330	111543		154748	117961
				Current			Optimized			eRQDA
	Planning			days	persons	unit price (per day)	days	persons	unit price (per day)	days	persons	unit price (per day)
		Staff time	Program staff	5	4	917	5	4	917	5	4	917
			GRZ staff	3	10	458	3	10	458	3	10	458
			Other program staff				0	0	0	0	0	0
			GRZ district staff per district
			GRZ provincial staff per province
				SUBTOTAL	32080	0		32080	0		32080	0
					1263.49	0		1263.49	0		1263.49	0
				In-person			Virtual			TOT training
	Orientation			days	persons	unit price (per day)	days	persons	unit price (per day)	days	persons	unit price (per day)
		Staff time	Program staff				0	0	0	0	0	0
			GRZ district				0	0	0	0	0	0
			GRZ provincial
			GRZ national
			Other program staff				0	0	0	0	0	0
			GRZ district staff per district
			GRZ provincial staff per province
		Allowance	Program staff	2	4	650				3	2	650
			Program driver	2	1	550				3	1	550
			GRZ local district	2	12	650				2	4	100
			GRZ provincial	2	1	650				2	2	650
			GRZ provincial driver	2	1	550				0	1	550
			GRZ national	2	1	650				3	1	650
			GRZ national driver	2	1	550				3	1	550
			GRZ external auditor							2	4	650
			GRZ external district driver
			Other program staff	2	1	650
			Other program driver	2	1	550
			GRZ local district staff per district								2
			GRZ provincial staff per province								1
			GRZ national								2
			GRZ external auditor per district								2
		Accommodation
			Venue hire	2	3	1500				2	1	1500	current conduct meetings at each district - optimized will conduct centrally
			Refreshment	2	23	150				2	13	150
			Meal							2	13	0
			Accomodation
		Transport			vehicle	unit cost		vehicle	unit cost		vehicle	unit cost
			Program fuel+fee		1	544					1	544
			GRZ national fuel+fee		1	1747.86					1	1747.86
			GRZ provincial fuel+fee		1	1747.86					1	1747.86
			Other program fuel+fee		1	1747.86
					person	unit cost	days	person	unit cost	days	person	unit cost
			GRZ local district transport refund							2	4	100
			GRZ provincial transport refund
			GRZ external auditor trans refund							2	4	580
		Supplies/Equipment
			Projector hire	2	3	500				2	1	500
			Stationary	1	3	238				1	3	238
			PPE							0	0	0
				SUBTOTAL	54501.6	54501.6		0	0		35843.7	35843.7
					2146.58	2146.58		0	0		1411.73	1411.73
	Audit			days	persons	unit price (per day)	days	persons	unit price (per day)	days	persons	unit price (per day)
	Personnel
		Allowances	Program staff	10	4	650	7.25	2	650	4.625	2	650
			Program driver	10	1	550	7.25	1	550	4.625	1	550
			GRZ district local	10	14	650	5.25	8	100	2.625	8	100
			GRZ far district					0
			GRZ far district driver					0
			GRZ provincial				5.25	2	650	2.625	2	650
			GRZ provincial driver	10	2	550	5.25	1	550	2.625	1	550
			GRZ national				7.25	2	650	4.625	2	650
			GRZ national driver				7.25	1	550	4.625	1	550
			GRZ external auditor				5.25	2	650	2.625	2	650
			CHW	1	126	50	1	84	100	0.5	84	100
			Other program staff	10	1	650		0			0
			Other program driver	10	1	550		0			0
			GRZ district local per district					4			4
			GRZ provincial per province					2			2
			GRZ provincial driver per province					1			1
			GRZ national					2			2
			GRZ external auditor per district
			CHW per HFCA					2			2
		Salary	Program staff	1	1	917	1	1	917	1	1	917
			GRZ staff	1	1	458
			Other program staff	1	1	833
	Transportation				vehicle	unit cost		vehicle	unit cost		vehicle	unit cost
			Program fuel+fee		1	2120		1	2120		1	2120
			GRZ national fuel+fee		1	8139.29		1	8139.29		1	8139.29
			GRZ provincial fuel+fee		1	8139.29		1	8139.29		1	8139.29
			GRZ district fuel+fee
			Other program fuel+fee		1	8139.29
			Water transport					0	0		0	0
			Special transport (ox cart)					0	0		0	0
				days	person	unit cost	days	person	unit cost	days	person	unit cost
			GRZ local district transport refund				5.25	8	100	2.625	8	100
			GRZ external auditor trans refund				5.25	2	580	2.625	2	580
	Accomodation
			Accomodation				7.25	3	0	4.625	3	0
	Supplies/Equipment
			Total supplies/equipment	1	1	952.697	1	1	952.697	1	1	952.697
				SUBTOTAL	181499	179291		86520.8	85603.8		57094.5	56177.5
					7148.43	7061.46		3407.67	3371.55		2248.7	2212.58
	FEEDBACK			days	persons	unit price (per day)	days	persons	unit price (per day)	days	persons	unit price (per day)
	Personnel
		Allowances	Program staff	2	4	650	2	2	650	2	2	650
			Program driver	2	1	550	2	1	550	2	1	550
			GRZ district	2	14	650	2	8	100	2	8	100
			GRZ provincial				2	2	100	2	2	100
			GRZ provincial driver	2	2	550	2	1	100	2	1	100
			GRZ national				2	2	650	2	2	650
			GRZ national driver				2	1	550	2	1	550
			GRZ external auditor				2	2	650	2	2	650
			Other program staff	2	1	650		0			0
			Other program driver	2	1	550		0			0
			GRZ district per district
			GRZ provincial per province
			GRZ provincial driver per province
			GRZ external auditor per district
		Salary	Program staff	3	1	833	3	1	833	3	1	833
			GRZ staff	1	1	458	1	1	458	1	1	458
			Other program staff	1	1	833	1	1	833	1	1	833
		Transportation
					vehicle	unit cost
			Program fuel+fee		1	544		0			0
			GRZ national fuel+fee		1	1747.86		1	1747.86		1	1747.86
			GRZ provincial fuel+fee		1	1747.86		1	1747.86		1	1747.86
			GRZ district fuel+fee
			Other program fuel+fee		1	1747.86
				days	person	unit cost
			GRZ local district transport refund				2	8	100	2	8	100
			GRZ external auditor trans refund				2	2	580	2	2	580
		Accomodation
			Venue hire	2	3	1500	2	1	1500	2	1	1500	current conduct meetings at each district - optimized will conduct centrally
			Refreshment	2	46	75	2	16	75	2	16	75
			Meal				2	16	0	2	16	0
			Accomodation for program staff				2	3	0	2	3	0
		Supplies/Equipment
			Average cost per district	1	1	4689	1	1	924	1	1	924
				TOTAL	59266.6	55476.6		29729.7	25939.7		29729.7	25939.7
					2334.25	2184.98		1170.92	1021.65		1170.92	1021.65

## Sheet: B Scenarios
	B-NMEC				Total HFCAs	80	exchange rate	25.39
		Scenario	# province	1	80	2									B Financial costs
			# district/province	4		4									Orientation	Audit	Feedback	Total
			# HFCA/district	20		10								Current	0	19349.8	2410.4	21760.2
			HFCA volume (1=High, 2=Medium, 3=Low)	2										Optimized	0	6701.54	2263.88	8965.42	-0.58799
														1st eRDQA	1864.51	4313.49	2263.88	8441.89	-0.61205
					Economic	Financial		Economic	Financial		Economic	Financial		eRDQA	0	4313.49	2263.88	6577.37	-0.697734
				TOTAL in USD	24577.9	21760.2		11668.2	8965.42		11144.7	8441.89
				TOTAL in ZMW	624032	552492		296256	227632		282964	214340
				Current			Optimized			eRQDA
	Planning			days	persons	unit price (per day)	days	persons	unit price (per day)	days	persons	unit price (per day)
		Staff time	Program staff	2	2	833	2	2	833	2	2	833
			GRZ staff	2	20	458	2	20	458	2	20	458
			Other program staff	2	3	833	2	3	833	2	3	833
			GRZ district staff per district
			GRZ provincial staff per province
				SUBTOTAL	26650	0		26650	0		26650	0
					1049.63	0		1049.63	0		1049.63	0
				Virtual			Virtual			TOT training
	Orientation			days	persons	unit price (per day)	days	persons	unit price (per day)	days	persons	unit price (per day)
		Staff time	Program staff	0.25	2	833	0.25	2	833	0.25	2	833
			GRZ district	0.25	8	458	0.25	8	458	0.25	8	458
			GRZ provincial
			GRZ national
			Other program staff	0.25	2	833	0.25	2	833	0.25	2	833
			GRZ district staff per district
			GRZ provincial staff per province
		Allowance	Program staff							3	2	650
			Program driver							3	1	550
			GRZ local district							2	8	100
			GRZ provincial							2	1	650
			GRZ provincial driver							2	1	550
			GRZ national							3	2	650
			GRZ national driver							3	1	550
			GRZ external auditor							2	8	650
			GRZ local district staff per district								2
			GRZ provincial staff per province								1
			GRZ national								2
			GRZ external auditor per district								2
		Accommodation
			Venue hire
			Refreshment							2	21	220
			Meal							2	21	300
			Accomodation
		Transport			vehicle	unit cost		vehicle	unit cost		vehicle	unit cost
			Program fuel+fee
			GRZ national fuel+fee
			GRZ provincial fuel+fee
				days	person	unit cost	days	person	unit cost	days	person	unit cost
			GRZ local district transport refund
			GRZ provincial transport refund
			GRZ external auditor trans refund
		Supplies/Equipment
			Projector hire
			Stationary
			PPE
				SUBTOTAL	1749	0		1749	0		49089	47340
					68.8854	0		68.8854	0		1933.4	1864.51
	Audit			days	persons	unit price (per day)	days	persons	unit price (per day)	days	persons	unit price (per day)
	Personnel
		Allowances	Program staff	8	1	1150	7	2	650	4.5	2	650
			Program driver				7	1	550	4.5	1	550
			GRZ district local				5	16	100	2.5	16	100
			GRZ far district					0
			GRZ far district driver					0
			GRZ provincial	8	4	1050	5	2	650	2.5	2	650
			GRZ provincial driver				5	1	550	2.5	1	550
			GRZ national	8	16	1062.5	7	2	650	4.5	2	650
			GRZ national driver	8	8	773.75	7	1	550	4.5	1	550
			GRZ external auditor	9	8	1062.5	5	10	650	2.5	10	650
			CHW				1	160	100	0.5	160	100
			Other program staff	8	1	1150		0			0
			Other program driver					0			0
			GRZ district local per district					4			4
			GRZ provincial per province					2			2
			GRZ provincial driver per province					1			1
			GRZ national					2			2
			GRZ external auditor per district
			CHW per HFCA					2			2
		Salary	Program staff	3.5	1	833	3.5	1	833	3.5	1	833
			GRZ staff
			Other program staff	3.5	1	833
	Transportation				vehicle	unit cost		vehicle	unit cost		vehicle	unit cost
			Program fuel+fee					1	13107		1	13107
			GRZ national fuel+fee		8	13107		1	13107		1	13107
			GRZ provincial fuel+fee					1	13107		1	13107
			GRZ district fuel+fee		8	7182
			Water transport
			Special transport (ox cart)
				days	person	unit cost	days	person	unit cost	days	person	unit cost
			GRZ local district transport refund				5	16	100	2.5	16	100
			GRZ external auditor trans refund	1	8	1600	5	10	580	2.5	10	580
	Accomodation
			Accomodation				7	3		4.5	3
	Supplies/Equipment
			Total supplies/equipment	1	1	2160	1	1	2160	1	1	2160
				SUBTOTAL	497123	491292		173068	170152		112435	109520
					19579.5	19349.8		6816.36	6701.54		4428.32	4313.49
	FEEDBACK			days	persons	unit price (per day)	days	persons	unit price (per day)	days	persons	unit price (per day)
	Personnel
		Allowances	Program staff				2	2	650	2	2	650
			Program driver				2	1	550	2	1	550
			GRZ district				2	16	100	2	16	100
			GRZ provincial				2	2	100	2	2	100
			GRZ provincial driver				2	1	100	2	1	100
			GRZ national				2	2	650	2	2	650
			GRZ national driver				2	1	550	2	1	550
			GRZ external auditor	3	8	1250	2	10	650	2	10	650
			Other program staff					0			0
			Other program driver					0			0
			GRZ district per district
			GRZ provincial per province
			GRZ provincial driver per province
			GRZ external auditor per district
		Salary	Program staff	2	2	833	2	2	833	2	2	833
			GRZ staff	2	28	458	2	28	458	2	28	458
			Other program staff	2	5	833	2	5	833	2	5	833
		Transportation
					vehicle	unit cost
			Program fuel+fee					0			0
			GRZ national fuel+fee					0			0
			GRZ provincial fuel+fee					0			0
				days	person	unit cost
			GRZ local district transport refund				2	0		2	0
			GRZ external auditor trans refund				2	0		2	0
		Accomodation
			Venue hire				2	0		2	0
			Refreshment	2	30	220	2	32	220	2	32	220
			Meal	2	30	300	2	32	300	2	32	300
			Accomodation for program staff				2	0		2	0
		Supplies/Equipment
			Average cost per district				1	0	924	1	0	0
				TOTAL	98510	61200		94790	57480		94790	57480
					3879.87	2410.4		3733.36	2263.88		3733.36	2263.88

## Sheet: C Scenarios
	C				Total HFCAs	173	exchange rate	25.39
		Scenario	# province	1	176	2									Financial costs
			# district/province	8		17	total district in current C								Orientation	Audit	Feedback	Total
			# HFCA/district	22		10.1765								Current	5136.01	13578.7	5118.61	23833.3
			HFCA volume (1=High, 2=Medium, 3=Low)	2										Optimized	0	9585.83	4324.4	13910.2	-0.416353
														1st eRDQA	2603.51	5854.54	4324.4	12782.5	-0.463672
					Economic	Financial		Economic	Financial		Economic	Financial		eRDQA	0	5854.54	4324.4	10178.9	-0.572911
				TOTAL in USD	27461.9	23833.3		16852.5	13910.2		15724.7	12782.5
				TOTAL in ZMW	697258	605127		427884	353181		399250	324547
				Current			Optimized			eRQDA
	Planning			days	persons	unit price (per day)	days	persons	unit price (per day)	days	persons	unit price (per day)
		Staff time	Program staff	3	3	833	3	3	833	3	3	833
			GRZ staff	3	38	458	3	38	458	3	38	458
			Other program staff	3	1	833	3	1	833	3	1	833
			GRZ district staff per district
			GRZ provincial staff per province
				SUBTOTAL	62208	0		62208	0		62208	0
					2450.1	0		2450.1	0		2450.1	0
				In-person			Virtual			TOT training
	Orientation			days	persons	unit price (per day)	days	persons	unit price (per day)	days	persons	unit price (per day)
		Staff time	Program staff	1	1	833	1	1	833	1	1	833
			GRZ district				0	0	0	0	0	0
			GRZ provincial
			GRZ national
			Other program staff				0	0	0	0	0	0
			GRZ district staff per district
			GRZ provincial staff per province
		Allowance	Program staff	4	4	625				3	2	650
			Program driver	4	1	625				3	1	550
			GRZ local district	2	2	100				2	16	100
			GRZ provincial	2	2	100				2	2	650
			GRZ provincial driver	3	2	560				0	1	550
			GRZ national							3	1	650
			GRZ national driver							3	1	550
			GRZ external auditor	3	24	910				2	16	650
			GRZ external district driver
			Other program staff
			Other program driver
			GRZ local district staff per district								2
			GRZ provincial staff per province								1
			GRZ national								2
			GRZ external auditor per district								2
		Accommodation
			Venue hire	2	1	6000				2	1	6000
			Refreshment							2	37	0
			Meal							2	37	0
			Accomodation	3	5	800				3	3	800
		Transport			vehicle	unit cost		vehicle	unit cost		vehicle	unit cost
			Program fuel+fee		2	2559.18					1	2559.18
			GRZ national fuel+fee								1	2559.18
			GRZ provincial fuel+fee		2	4850					1	4850
			Other program fuel+fee
					person	unit cost	days	person	unit cost	days	person	unit cost
			GRZ local district transport refund		2	200				2	16	0
			GRZ provincial transport refund		2	200
			GRZ external auditor trans refund		22	337.273				2	16	0
		Supplies/Equipment
			Projector hire							2	1	0
			Stationary	1	1	772.727				1	1	772.727
			PPE	1	1	412.121				1	1	412.121
				SUBTOTAL	123016	130403		833	0		66936.2	66103.2
					4845.07	5136.01		32.8082	0		2636.32	2603.51
	Audit			days	persons	unit price (per day)	days	persons	unit price (per day)	days	persons	unit price (per day)
	Personnel
		Allowances	Program staff	8	1	625	7.5	2	650	4.75	2	650
			Program driver				7.5	1	550	4.75	1	550
			GRZ district local	6	68	100	5.5	32	100	2.75	32	100
			GRZ far district					0
			GRZ far district driver					0
			GRZ provincial	7	5	910	5.5	2	650	2.75	2	650
			GRZ provincial driver	7	4	560	5.5	1	550	2.75	1	550
			GRZ national	7	2	0	7.5	2	650	4.75	2	650
			GRZ national driver	7	1	0	7.5	1	550	4.75	1	550
			GRZ external auditor	7	25	817.143	5.5	26	650	2.75	26	650
			CHW	1	205	50	1	352	100	0.5	352	100
			Other program staff					0			0
			Other program driver					0			0
			GRZ district local per district					4			4
			GRZ provincial per province					2			2
			GRZ provincial driver per province					1			1
			GRZ national					2			2
			GRZ external auditor per district
			CHW per HFCA					2			2
		Salary	Program staff	2	5	833	2	5	833	2	5	833
			GRZ staff	2	28	458
			Other program staff
	Transportation				vehicle	unit cost		vehicle	unit cost		vehicle	unit cost
			Program fuel+fee		1	1752.65		1	1752.65		1	1752.65
			GRZ national fuel+fee		1	15091.1		1	15091.1		1	15091.1
			GRZ provincial fuel+fee		4	15091.1		1	15091.1		1	15091.1
			GRZ district fuel+fee					0			0
			Other program fuel+fee
			Water transport					0	0		0	0
			Special transport (ox cart)					0	0		0	0
				days	person	unit cost	days	person	unit cost	days	person	unit cost
			GRZ local district transport refund				5.5	32		2.75	32	0
			GRZ external auditor trans refund				5.5	26		2.75	26	0
	Accomodation
			Accomodation	7	2	800	7.5	3	800	4.75	3	800
	Supplies/Equipment
			Total supplies/equipment	1	1	9774.28	1	1	9774.28	1	1	9774.28
				SUBTOTAL	378741	344763		251714	243384		156977	148647
					14916.9	13578.7		9913.91	9585.83		6182.62	5854.54
	FEEDBACK			days	persons	unit price (per day)	days	persons	unit price (per day)	days	persons	unit price (per day)
	Personnel
		Allowances	Program staff	4	4	625	2	2	650	2	2	650
			Program driver	4	1	625	2	1	550	2	1	550
			GRZ district	2	2	100	2	32	100	2	32	100
			GRZ provincial	3	4	810	2	2	100	2	2	100
			GRZ provincial driver	3	2	530	2	1	100	2	1	100
			GRZ national	3	2	810	2	2	650	2	2	650
			GRZ national driver	3	1	530	2	1	550	2	1	550
			GRZ external auditor	3	20	810	2	26	650	2	26	650
			Other program staff					0			0
			Other program driver					0			0
			GRZ district per district
			GRZ provincial per province
			GRZ provincial driver per province
			GRZ external auditor per district
		Salary	Program staff	2	2	833	2	2	833	2	2	833
			GRZ staff				0	0	0	0	0	0
			Other program staff				0	0	0	0	0	0
		Transportation
					vehicle	unit cost
			Program fuel+fee		1	483.619		1	483.619		1	483.619
			GRZ national fuel+fee		1	2112		1	2112		1	2112
			GRZ provincial fuel+fee		2	5317		1	5317		1	5317
			GRZ district fuel+fee
			Other program fuel+fee
				days	person	unit cost
			GRZ local district transport refund	2	2	100	2	32	100	2	32	100
			GRZ external auditor trans refund	3	20	200	2	26	580	2	26	580
		Accomodation
			Venue hire	2	1	6000	2	1	6000	2	1	6000
			Refreshment				2	64	0	2	64	0
			Meal				2	64	0	2	64	0
			Accomodation for program staff	3	5	700	2	3	700	2	3	700
		Supplies/Equipment
			Average cost per district	1	1	982	1	1	924	1	1	924
				TOTAL	133294	129962		113129	109797		113129	109797
					5249.85	5118.61		4455.64	4324.4		4455.64	4324.4

[truncated: 7 more sheets: D Scenarios, E Scenarios, F Scenarios, G Scenarios, H Scenarios, I Scenarios, CHAZ vs Optimal vs eRDQA]
